# Supplementary material for: WGS based analysis of acquired antimicrobial resistance in human and non-human Acinetobacter baumannii isolates from a German perspective
Source: BMC Microbiol. 2021 Jul 10;21:210. doi: 10.1186/s12866-021-02270-7 (PMC8272256; doi:10.1186/s12866-021-02270-7)
Supplement: Supplementary file 2 — Additional file 2: Supplementary Table 1. List of sequenced 85 A. baumannii strains showing ID, year of isolation and source of each strain, and the full details of acquired resistance genes that have been identified by ResFinder server. [file 12866_2021_2270_MOESM2_ESM.xlsx]

## Sheet: Tabelle1
							Acquired aminoglycoside resistance genes							β-lactamases and ESBLs families.																								Acquired phenicol resistance genes				Acquired macrolide-lincosamide-streptogramin B (MLS) resistance genes*		Streptomycin resistance protein A	Acauired sulfonamide resistant		Acquired tetracycline resistance genes*.
														class A		class B		class C	class D
							1	2	3	5	8	10	11	12	13	14	15	16	17	18	19	20	21	22	23	24	25	26	27	28	29	30	32	33	34	35	37	39	40	41	42	43	44	46	47	48	49	50	51
No.	ID	Commn Name	Year of isoalation	Country	Source	Num found	aac.3..Ia_1	aac.6...Iaf_1	aac.6...Ian_1	ant.2....Ia_1	aph.3...Ia_7	aph.6..Id_1	armA_1	blaTEM.1D_1	blaCARB.5_1	blaIMP.14_1	blaNDM.1_1	blaADC.25_1	blaOXA.120_1	blaOXA.203_1	blaOXA.23_1	blaOXA.259_1	blaOXA.343_1	blaOXA.346_1	blaOXA.380_1	blaOXA.386_1	blaOXA.424_1	blaOXA.430_1	blaOXA.431_1	blaOXA.510_1	blaOXA.51_1	blaOXA.521_1	blaOXA.64_1	blaOXA.66_1	blaOXA.69_1	blaOXA.72_1	blaOXA.91_1	catA1_1	catB8_1	cmlA1_2	floR_2	mph.E._1	msr.E._4	strA_1	sul1_5	sul2_2	tet.39._1	tet.A._6	tet.B._1
1	17Y0437	17Y0437 Ab MVZ	2015	Germany	Human	12	.	.	.	.	100.00	100.00	100.00	.	.	.	.	100.00	.	.	100.00	.	.	.	.	.	.	.	.	.	.	.	.	100.00	.	.	.	.	100.00	.	.	.	.	100.00	100.00	.	.	.	99.50
2	17Y0438	17Y0438 Ab MVZ	2015	Germany	Human	9	100.00	.	.	.	.	100.00	.	.	.	.	.	100.00	.	.	100.00	.	.	.	.	.	.	.	.	.	.	.	.	100.00	.	.	.	.	.	.	.	.	.	100.00	100.00	.	.	.	99.50
3	17Y0439	17Y0439 Ab MVZ	2015	Germany	Human	11	.	.	.	.	100.00	100.00	100.00	100.00	.	.	.	100.00	.	.	100.00	.	.	.	.	.	.	.	.	.	.	.	.	100.00	.	.	.	.	.	.	.		100.00	100.00	.	.	.	.	99.50
4	17Y0440	17Y0440 Ab MVZ	2016	Germany	Human	11	.	.	.	.	100.00	100.00	100.00	100.00	.	.	.	100.00	.	.	100.00	.	.	.	.	.	.	.	.	.	.	.	.	100.00	.	.	.	.	.	.	.	100.00	100.00	100.00	.	.	.	.	99.50
5	17Y0441	17Y0441 Ab MVZ	2016	Germany	Human	11	.	.	.	.	100.00	.	100.00	.	.	.	.	100.00	.	.	100.00	.	.	.	.	.	.	.	.	.	.	.	.	100.00	.	.	.	.	100.00	.	.	100.00	100.00	.	100.00	.	.	.	.
6	17Y0442	17Y0442 Ab MVZ	2016	Germany	Human	8	.	.	100.00	100.00	100.00	.	.	.	100.00	.	.	100.00	.	.	.	.	.	.	.	.	.	.	.	.	.	100.00	.	.	.	.	.	.	.	.	99.92	.	.	.	.	100.00	.	.	.
7	17Y0444	17Y0444 Ab MVZ	2016	Germany	Human	5	.	.	.	.	.	.	.	.	100.00	.	.	100.00	.	.	100.00	.	.	.	.	.	.	.	.	.	.	.	.	.	.	.	100.00	.	.	.	.	.	.	.	.	.	100.00	.	.
8	17Y0446	17Y0446 Ab MVZ	2016	Germany	Human	9	100.00	100.00	.	.	.	100.00	.	.	.	.	.	100.00	.	.	.	.	.	.	.	.	.	.	.	.	.	.	.	100.00	.	100.00	.	.	.	.	.	.	.	100.00	.	.	.	.	99.50
9	17Y0447	17Y0447 Ab MVZ	2016	Germany	Human	5	.	.	.	.	.	.	.	.	100.00	.	.	100.00	.	.	100.00	.	.	.	.	.	.	.	.	.	.	.	.	.	.	.	100.00	.	.	.	.	.	.	.	.	.	100.00	.	.
10	17Y0448	17Y0448 Ab MVZ	2017	Germany	Human	10	100.00	.	.	.	100.00	.	.	100.00	.	.	.	100.00	.	.	100.00	.	.	.	.	.	.	.	.	.	.	.	.	.	100.00	.	.	100.00	.	.	.	.	.	.		.	.	97.80	.
11	18Y0258	18Y0258_Ab_4MRGN TLV	2018	Germany	Human	7	.	.	.	.	.	100.00	100.00	.	.	.	.	100.00	.	.	100.00	.	.	.	.	.	.	.	.	.	.	.	.	100.00	.	.	.	.	.	.	.	.	.	100.00	.	.	.	.	99.50
12	18Y0259	18Y0259_Ab_4MRGN TLV	2018	Germany	Human	7	.	.	.	.	.	100.00	100.00	.	.	.	.	100.00	.	.	100.00	.	.	.	.	.	.	.	.	.	.	.	.	100.00	.	.	.	.	.	.	.	.	.	100.00	.	.	.	.	99.50
13	18Y0260	18Y0260_Ab_4MRGN TLV	2018	Germany	Human	7	.	.	.	.	.	100.00		.	.	.	.	100.00	.	.	100.00	.	.	.	.	.	.	.	.	.	.	.	.	100.00	.	.	.	.	.	.	.	.	.	100.00	.	.	.	.	99.50
14	18Y0261	18Y0261_Ab_4MRGN TLV	2018	Germany	Human	7	.	.	.	.	.	100.00	100.00	.	.	.	.	100.00	.	.	100.00	.	.	.	.	.	.	.	.	.	.	.	.	100.00	.	.	.	.	.	.	.	.	.	100.00	.	.	.	.	99.50
15	18Y0092	18Y0092_700 Ab MRI	2005	Germany	Milk powder	2	.	.	.	.	.	.	.	.	.	.	.	100.00	.	100.00	.	.	.	.	.	.	.	.	.	.	.	.	.	.	.	.	.	.	.	.	.	.	.	.	.	.	.	.	.
16	18Y0093	18Y0093_889 Ab MRI	2005	Germany	Milk powder	2	.	.	.	.	.	.	.	.	.	.	.	100.00	.	.	.	.	.	.	100.00	.	.	.	.	.	.	.	.	.	.	.	.	.	.	.	.	.	.	.	.	.	.	.	.
17	18Y0094	18Y0094_12255 Ab MRI	2005	Germany	Milk powder	2	.	.	.	.	.	.	.	.	.	.	.	100.00	.	.	.	.	.	.	.	.	.	100.00	.	.	.	.	.	.	.	.	.	.	.	.	.	.	.	.	.	.	.	.	.
18	18Y0095	18Y0095_1258 Ab MRI	2005	Germany	Milk powder	2	.	.	.	.	.	.	.	.	.	.	.	100.00	.	.	.	.	.	.	.	.	.	100.00	.	.	.	.	.	.	.	.	.	.	.	.	.	.	.	.	.	.	.	.	.
19	18Y0096	18Y0096_1623 Ab MRI	2005	Germany	Milk powder	2	.	.	.	.	.	.	.	.	.	.	.	100.00	.	.	.	.	.	.	.	.	.	.	.	.	.	.	100.00	.	.	.	.	.	.	.	.	.	.	.	.	.	.	.	.
20	18Y0097	18Y0097_1775/05 Ab MRI	2005	Germany	Milk powder	2	.	.	.	.	.	.	.	.	.	.	.	100.00	.	.	.	.	.	.	.	.	.	100.00	.	.	.	.	.	.	.	.	.	.	.	.	.	.	.	.	.	.	.	.	.
21	18Y0098	18Y0098_1954 Ab MRI	2005	Germany	Milk powder	2	.	.	.	.	.	.	.	.	.	.	.	100.00	.	.	.	.	.	.	.	.	.	100.00	.	.	.	.	.	.	.	.	.	.	.	.	.	.	.	.	.	.	.	.	.
22	18Y0103	18Y0103_3774 Ab MRI	2005	Germany	Milk powder	2	.	.	.	.	.	.	.	.	.	.	.	100.00	.	.	.	.	.	100.00	.	.	.	.	.	.	.	.	.	.	.	.	.	.	.	.	.	.	.	.	.	.	.	.	.
23	18Y0106	18Y0106_4 Ab MRI	2005	Germany	Milk powder	2	.	.	.	.	.	.	.	.	.	.	.	100.00	.	.	.	.	.	.	.	.	.	.	.	.	.	.	100.00	.	.	.	.	.	.	.	.	.	.	.	.	.	.	.	.
24	18Y0107	18Y0107_18 Ab MRI	2005	Germany	Milk powder	2	.	.	.	.	.	.	.	.	.	.	.	100.00	.	.	.	.	.	100.00	.	.	.	.	.	.	.	.	.	.	.	.	.	.	.	.	.	.	.	.	.	.	.	.	.
25	18Y0109	18Y01095920 Ab MRI	2005	Germany	Milk powder	2	.	.	.	.	.	.	.	.	.	.	.	100.00	.	.	.	.	.	.	.	.	.	.	.	.	.	.	.	.	.	.	100.00	.	.	.	.	.	.	.	.	.	.	.	.
26	18Y0110	18Y0110_6106 Ab MRI	2005	Germany	Milk powder	2	.	.	.	.	.	.	.	.	.	.	.	100.00	.	.	.	.	.	.	.	.	.	.	.	.	.	.	.	.	.	.	100.00	.	.	.	.	.	.	.	.	.	.	.	.
27	18Y0111	18Y0111_6108 Ab MRI	2005	Germany	Milk powder	2	.	.	.	.	.	.	.	.	.	.	.	100.00	.	.	.	.	.	.	.	100.00	.	.	.	.	.	.	.	.	.	.	.	.	.	.	.	.	.	.	.	.	.	.	.
28	18Y0112	18Y0112_6114 Ab MRI	2005	Germany	Milk powder	2	.	.	.	.	.	.	.	.	.	.	.	100.00	.	.	.	.	.	.	100.00	.	.	.	.	.	.	.	.	.	.	.	.	.	.	.	.	.	.	.	.	.	.	.	.
29	18Y0116	18Y0116_ 7515 Ab MRI	2005	Germany	Milk powder	2	.	.	.	.	.	.	.	.	.	.	.	100.00	.	.	.	.	.	.	.	.	.	100.00	.	.	.	.	.	.	.	.	.	.	.	.	.	.	.	.	.	.	.	.	.
30	18Y0119	18Y0119_8590 Ab MRI	2005	Germany	Milk powder	2	.	.	.	.	.	.	.	.	.	.	.	100.00	.	.	.	.	.	.	.	.	.	100.00	.	.	.	.	.	.	.	.	.	.	.	.	.	.	.	.	.	.	.	.	.
31	18Y0122	18Y0122_648 Ab MRI	2006	Germany	Milk powder	2	.	.	.	.	.	.	.	.	.	.	.	100.00	.	.	.	.	.	.	.	.	.	100.00	.	.	.	.	.	.	.	.	.	.	.	.	.	.	.	.	.	.	.	.	.
32	18Y0125	18Y0125_871 Ab MRI	2006	Germany	Milk powder	2	.	.	.	.	.	.	.	.	.	.	.	100.00	.	.	.	.	100.00	.	.	.	.	.	.	.	.	.	.	.	.	.	.	.	.	.	.	.	.	.	.	.	.	.	.
33	18Y0126	18Y0126_1268 Ab MRI	2006	Germany	Milk powder	2	.	.	.	.	.	.	.	.	.	.	.	100.00	.	.	.	.	.	.	.	.	.	100.00	.	.	.	.	.	.	.	.	.	.	.	.	.	.	.	.	.	.	.	.	.
34	18Y0127	18Y0127_1450 Ab MRI	2006	Germany	Milk powder	2	.	.	.	.	.	.	.	.	.	.	.	100.00	.	.	.	.	.	.	.	.	.	100.00	.	.	.	.	.	.	.	.	.	.	.	.	.	.	.	.	.	.	.	.	.
35	18Y0131	18Y0131_1882 Ab MRI	2006	Germany	Milk powder	2	.	.	.	.	.	.	.	.	.	.	.	100.00	.	.	.	.	.	.	.	.	.	100.00	.	.	.	.	.	.	.	.	.	.	.	.	.	.	.	.	.	.	.	.	.
36	18Y0132	18Y0132_2080 Ab MRI	2006	Germany	Milk powder	2	.	.	.	.	.	.	.	.	.	.	.	100.00	.	.	.	.	.	.	.	.	.	.	.	.	.	.	100.00	.	.	.	.	.	.	.	.	.	.	.	.	.	.	.	.
37	18Y0133	18Y0133_2279 Ab MRI	2006	Germany	Milk powder	2	.	.	.	.	.	.	.	.	.	.	.	100.00	.	.	.	.	.	.	.	.	.	.	.	.	.	.	.	.	.	.	100.00	.	.	.	.	.	.	.	.	.	.	.	.
38	18Y0134	18Y0134_2516 Ab MRI	2006	Germany	Milk powder	2	.	.	.	.	.	.	.	.	.	.	.	100.00	.	.	.	.	.	.	.	.	.	100.00	.	.	.	.	.	.	.	.	.	.	.	.	.	.	.	.	.	.	.	.	.
39	18Y0135	18Y0135_2713 Ab MRI	2006	Germany	Milk powder	2	.	.	.	.	.	.	.	.	.	.	.	100.00	.	.	.	.	.	.	.	.	.	.	.	.	.	.	.	.	.	.	100.00	.	.	.	.	.	.	.	.	.	.	.	.
40	18Y0139	18Y0139_4193 Ab MRI	2006	Germany	Milk powder	2	.	.	.	.	.	.	.	.	.	.	.	100.00	.	.	.	.	.	.	.	.	.	100.00	.	.	.	.	.	.	.	.	.	.	.	.	.	.	.	.	.	.	.	.	.
41	18Y0140	18Y0140_4195 Ab MRI	2006	Germany	Milk powder	2	.	.	.	.	.	.	.	.	.	.	.	100.00	.	.	.	.	.	.	.	.	.	.	.	.	.	.	.	.	.	.	100.00	.	.	.	.	.	.	.	.	.	.	.	.
42	18Y0141	18Y0141_4380 Ab MRI	2006	Germany	Milk powder	2	.	.	.	.	.	.	.	.	.	.	.	100.00	.	.	.	.	.	.	.	.	100.00	.	.	.	.	.	.	.	.	.	.	.	.	.	.	.	.	.	.	.	.	.	.
43	18Y0143	18Y0143_4802 Ab MRI	2006	Germany	Milk powder	2	.	.	.	.	.	.	.	.	.	.	.	100.00	.	.	.	.	100.00	.	.	.	.	.	.	.	.	.	.	.	.	.	.	.	.	.	.	.	.	.	.	.	.	.	.
44	18Y0144	18Y0144_5636 Ab MRI	2006	Germany	Milk powder	2	.	.	.	.	.	.	.	.	.	.	.	100.00	.	.	.	.	.	.	.	.	.	100.00	.	.	.	.	.	.	.	.	.	.	.	.	.	.	.	.	.	.	.	.	.
45	18Y0146	18Y0146_5876 Ab MRI	2006	Germany	Milk powder	2	.	.	.	.	.	.	.	.	.	.	.	100.00	.	.	.	.	.	.	.	.	.	.	.	100.00	.	.	.	.	.	.	.	.	.	.	.	.	.	.	.	.	.	.	.
46	18Y0148	18Y0148_7652 Ab MRI	2006	Germany	Milk powder	2	.	.	.	.	.	.	.	.	.	.	.	100.00	.	.	.	.	.	.	.	.	.	.	.	.	.	.	.	.	.	.	100.00	.	.	.	.	.	.	.	.	.	.	.	.
47	18Y0152	18Y0152_9982 Ab MRI	2006	Germany	Milk powder	2	.	.	.	.	.	.	.	.	.	.	.	100.00	.	.	.	.	.	.	.	.	.	.	.	.	.	.	.	.	.	.	100.00	.	.	.	.	.	.	.	.	.	.	.	.
48	18Y0153	18Y0153_9988 Ab MRI	2006	Germany	Milk powder	2	.	.	.	.	.	.	.	.	.	.	.	100.00	.	.	.	.	.	.	.	.	.	.	.	.	.	.	.	.	.	.	100.00	.	.	.	.	.	.	.	.	.	.	.	.
49	18Y0156	18Y0156_401 Ab MRI	2007	Germany	Milk powder	2	.	.	.	.	.	.	.	.	.	.	.	100.00	.	.	.	.	.	.	.	.	.	.	.	.	.	.	.	.	.	.	100.00	.	.	.	.	.	.	.	.	.	.	.	.
50	18Y0157	18Y0157_1259Ab MRI	2007	Germany	Milk powder	2	.	.	.	.	.	.	.	.	.	.	.	100.00	.	.	.	.	.	.	.	.	.	.	.	.	.	.	100.00	.	.	.	.	.	.	.	.	.	.	.	.	.	.	.	.
51	18Y0161	18Y0161_1482 Ab MRI	2007	Germany	Milk powder	2	.	.	.	.	.	.	.	.	.	.	.	100.00	.	.	.	.	.	.	.	.	.	.	.	.	.	.	.	.	.	.	100.00	.	.	.	.	.	.	.	.	.	.	.	.
52	18Y0165	18Y0165_2529 Ab MRI	2007	Germany	Milk powder	2	.	.	.	.	.	.	.	.	.	.	.	100.00	.	.	.	.	.	.	.	.	.	.	.	.	.	.	.	.	.	.	100.00	.	.	.	.	.	.	.	.	.	.	.	.
53	18Y0169	18Y0169_5411 Ab MRI	2007	Germany	Milk powder	2	.	.	.	.	.	.	.	.	.	.	.	100.00	.	.	.	100.00	.	.	.	.	.	.	.	.	.	.	.	.	.	.	.	.	.	.	.	.	.	.	.	.	.	.	.
54	18Y0178	18Y0178_9589 Ab MRI	2007	Germany	Milk powder	2	.	.	.	.	.	.	.	.	.	.	.	100.00	.	.	.	.	.	.	.	.	.	.	.	.	.	.	.	.	.	.	100.00	.	.	.	.	.	.	.	.	.	.	.	.
55	18Y0180	18Y0180_855 Ab MRI	2008	Germany	Milk powder	2	.	.	.	.	.	.	.	.	.	.	.	100.00	.	.	.	.	100.00	.	.	.	.	.	.	.	.	.	.	.	.	.	.	.	.	.	.	.	.	.	.	.	.	.	.
56	18Y0181	18Y0181_856 Ab MRI	2008	Germany	Milk powder	2	.	.	.	.	.	.	.	.	.	.	.	100.00	.	.	.	.	.	.	.	.	.	.	.	.	.	.	.	.	.	.	100.00	.	.	.	.	.	.	.	.	.	.	.	.
57	18Y0183	18Y0183_2203 Ab MRI	2008	Germany	Milk powder	2	.	.	.	.	.	.	.	.	.	.	.	100.00	.	.	.	.	.	.	.	.	.	.	.	.	.	.	.	.	.	.	100.00	.	.	.	.	.	.	.	.	.	.	.	.
58	18Y0184	18Y0184_2205 Ab MRI	2008	Germany	Milk powder	2	.	.	.	.	.	.	.	.	.	.	.	100.00	.	.	.	.	.	.	.	.	.	100.00	.	.	.	.	.	.	.	.	.	.	.	.	.	.	.	.	.	.	.	.	.
59	18Y0185	18Y0185_2399 Ab MRI	2008	Germany	Milk powder	2	.	.	.	.	.	.	.	.	.	.	.	100.00	.	.	.	.	.	.	.	.	.	.	.	.	.	.	.	.	.	.	100.00	.	.	.	.	.	.	.	.	.	.	.	.
60	18Y0186	18Y0186_2546 Ab MRI	2008	Germany	Milk powder	2	.	.	.	.	.	.	.	.	.	.	.	100.00	.	.	.	.	.	.	.	.	.	100.00	.	.	.	.	.	.	.	.	.	.	.	.	.	.	.	.	.	.	.	.	.
61	18Y0189	18Y0189_6645 Ab MRI	2008	Germany	Milk powder	2	.	.	.	.	.	.	.	.	.	.	.	100.00	.	.	.	.	.	.	.	.	.	.	.	.	.	.	.	.	.	.	100.00	.	.	.	.	.	.	.	.	.	.	.	.
62	18Y0190	18Y0190_7035 Ab MRI	2008	Germany	Milk powder	2	.	.	.	.	.	.	.	.	.	.	.	100.00	.	.	.	.	100.00	.	.	.	.	.	.	.	.	.	.	.	.	.	.	.	.	.	.	.	.	.	.	.	.	.	.
63	18Y0192	18Y0192_1440 Ab MRI	2009	Germany	Milk powder	2	.	.	.	.	.	.	.	.	.	.	.	100.00	.	.	.	.	.	.	.	.	.	.	100.00	.	.	.	.	.	.	.	.	.	.	.	.	.	.	.	.	.	.	.	.
64	18Y0195	18Y0195_2262 Ab MRI	2009	Germany	Milk powder	2	.	.	.	.	.	.	.	.	.	.	.	100.00	100.00	.	.	.	.	.	.	.	.	.	.	.	.	.	.	.	.	.	.	.	.	.	.	.	.	.	.	.	.	.	.
65	18Y0199	18Y0199_6741 Ab MRI	2009	Germany	Milk powder	2	.	.	.	.	.	.	.	.	.	.	.	100.00	.	.	.	.	.	.	.	.	.	100.00	.	.	.	.	.	.	.	.	.	.	.	.	.	.	.	.	.	.	.	.	.
66	18Y0200	18Y0200_6747 Ab MRI	2009	Germany	Milk powder	2	.	.	.	.	.	.	.	.	.	.	.	100.00	.	.	.	.	.	.	.	.	.	100.00	.	.	.	.	.	.	.	.	.	.	.	.	.	.	.	.	.	.	.	.	.
67	18Y0202	18Y0202_597 Ab MRI	2010	Germany	Milk powder	2	.	.	.	.	.	.	.	.	.	.	.	100.00	.	.	.	.	.	.	.	.	.	100.00	.	.	.	.	.	.	.	.	.	.	.	.	.	.	.	.	.	.	.	.	.
68	18Y0205	18Y0205_706 Ab MRI	2010	Germany	Milk powder	2	.	.	.	.	.	.	.	.	.	.	.	100.00	.	.	.	.	.	.	.	.	.	.	.	.	.	.	100.00	.	.	.	.	.	.	.	.	.	.	.	.	.	.	.	.
69	18Y0208	18Y0208_1182 Ab MRI	2010	Germany	Milk powder	2	.	.	.	.	.	.	.	.	.	.	.	100.00	.	.	.	.	.	.	.	.	.	100.00	.	.	.	.	.	.	.	.	.	.	.	.	.	.	.	.	.	.	.	.	.
70	18Y0211	18Y0211_1452 Ab MRI	2010	Germany	Milk powder	2	.	.	.	.	.	.	.	.	.	.	.	100.00	.	.	.	.	.	.	.	.	.	.	.	.	.	.	.	.	.	.	100.00	.	.	.	.	.	.	.	.	.	.	.	.
71	18Y0212	18Y0212_1457 Ab MRI	2010	Germany	Milk powder	2	.	.	.	.	.	.	.	.	.	.	.	100.00	.	.	.	.	.	.	.	.	.	100.00	.	.	.	.	.	.	.	.	.	.	.	.	.	.	.	.	.	.	.	.	.
72	18Y0213	18Y0213_1459 Ab MRI	2010	Germany	Milk powder	2	.	.	.	.	.	.	.	.	.	.	.	100.00	.	.	.	.	.	.	.	.	.	100.00	.	.	.	.	.	.	.	.	.	.	.	.	.	.	.	.	.	.	.	.	.
73	18Y0215	18Y0215_1696 Ab MRI	2010	Germany	Milk powder	2	.	.	.	.	.	.	.	.	.	.	.	100.00	.	.	.	.	.	.	.	.	.	100.00	.	.	.	.	.	.	.	.	.	.	.	.	.	.	.	.	.	.	.	.	.
74	18Y0216	18Y0216_1772 Ab MRI	2010	Germany	Milk powder	2	.	.	.	.	.	.	.	.	.	.	.	100.00	.	.	.	.	.	.	.	.	.	100.00	.	.	.	.	.	.	.	.	.	.	.	.	.	.	.	.	.	.	.	.	.
75	18Y0219	18Y0219_1781 Ab MRI	2010	Germany	Milk powder	2	.	.	.	.	.	.	.	.	.	.	.	100.00	.	.	.	.	.	.	.	.	.	100.00	.	.	.	.	.	.	.	.	.	.	.	.	.	.	.	.	.	.	.	.	.
76	18Y0228	18Y0228_198 Ab MRI	2011	Germany	Milk powder	2	.	.	.	.	.	.	.	.	.	.	.	100.00	.	.	.	.	.	100.00	.	.	.	.	.	.	.	.	.	.	.	.	.	.	.	.	.	.	.	.	.	.	.	.	.
77	18Y0230	18Y0230_257 Ab MRI	2011	Germany	Milk powder	2	.	.	.	.	.	.	.	.	.	.	.	100.00	.	.	.	.	.	.	.	.	.	.	.	.	.	.	.	.	.	.	100.00	.	.	.	.	.	.	.	.	.	.	.	.
78	18Y0233	18Y0233_555 Ab MRI	2011	Germany	Milk powder	2	.	.	.	.	.	.	.	.	.	.	.	100.00	.	.	.	.	.	.	.	.	.	.	.	.	.	.	100.00	.	.	.	.	.	.	.	.	.	.	.	.	.	.	.	.
79	18Y0234	18Y0234_707 Ab MRI	2011	Germany	Milk powder	2	.	.	.	.	.	.	.	.	.	.	.	100.00	.	.	.	.	.	.	.	.	.	.	.	.	.	.	100.00	.	.	.	.	.	.	.	.	.	.	.	.	.	.	.	.
80	18Y0237	18Y0237_1728 Ab MRI	2011	Germany	Milk powder	2	.	.	.	.	.	.	.	.	.	.	.	100.00	.	.	.	.	.	100.00	.	.	.	.	.	.	.	.	.	.	.	.	.	.	.	.	.	.	.	.	.	.	.	.	.
81	18Y0242	18Y0242_2259 Ab MRI	2011	Germany	Milk powder	2	.	.	.	.	.	.	.	.	.	.	.	100.00	.	.	.	.	.	.	.	.	.	.	.	.	.	.	.	.	.	.	100.00	.	.	.	.	.	.	.	.	.	.	.	.
82	18Y0243	18Y0243_120 Ab MRI	2012	Germany	Milk powder	2	.	.	.	.	.	.	.	.	.	.	.	100.00	100.00	.	.	.	.	.	.	.	.	.	.	.	.	.	.	.	.	.	.	.	.	.	.	.	.	.	.	.	.	.	.
83	18Y0245	18Y0245_593 Ab MRI	2012	Germany	Milk powder	2	.	.	.	.	.	.	.	.	.	.	.	100.00	.	.	.	.	.	.	.	.	.	.	.	.	100.00	.	.	.	.	.	.	.	.	.	.	.	.	.	.	.	.	.	.
84	18Y0247	18Y0247_1176 Ab MRI	2012	Germany	Milk powder	2	.	.	.	.	.	.	.	.	.	.	.	100.00	.	.	.	.	.	.	.	.	.	.	.	.	.	.	100.00	.	.	.	.	.	.	.	.	.	.	.	.	.	.	.	.
85	18Y0248	18Y0248_1178 Acalco MRI	2012	Germany	Milk powder	2	.	.	.	.	.	.	.	.	.	.	.	100.00	.	.	.	.	.	.	.	.	.	.	.	.	.	.	100.00	.	.	.	.	.	.	.	.	.	.	.	.	.	.	.	.
